# Supplementary material for: Comparison of In Vitro Biotransformation of Olive Polyphenols Between Healthy Young and Elderly
Source: Metabolites. 2025 Jan 7;15(1):26. doi: 10.3390/metabo15010026 (PMC11766994; doi:10.3390/metabo15010026)
Supplement: Supplementary file 1 [file metabolites-15-00026-s001.zip]

Archive with 1 entries (1 files):
- metabolites-3370362-supplementary.pdf
